# Supplementary material for: Single-Cell Genetic Analysis Using Automated Microfluidics to Resolve Somatic Mosaicism
Source: PLoS One. 2015 Aug 24;10(8):e0135007. doi: 10.1371/journal.pone.0135007 (PMC4547741; doi:10.1371/journal.pone.0135007)
Supplement: S1 Table — A summary of the number of C1 IFCs run, cell capture rates, and WGA yields. (XLSX) [file pone.0135007.s007.xlsx]

## Sheet: Sheet1
Supplementary Table 1 - Summary of C1 single cell capture and WGA
Cell Type	C1 IFC	Number of IFCs Run	Total Capture Sites	Captured	Multicell	Empty	Cells Captured per C1 IFC	% Capture	WGA Yield (ng)	WGA Concordance will cell capture	Amplification Gain (x10^4)
GM12752	Medium (10–17 μm)	13	1248	934	98	216	80±6	0.826923	209±69	0.973	3.2±1.1
CRL2338	Medium (10–17 μm)	1	96	64	3	29	67	0.698	235±41	0.988	3.6±0.4
CRL2338	Large (17–25 μm)	1	96	87	8	1	95	0.989583	301±42	0.987	4.6±0.7
CRL2339	Medium (10–17 μm)	2	192	143	23	26	83±3	0.864583	188±34	0.878	2.9±0.6
Total	--	17	1632	1228	132	272	80±9	0.833333	216±67	0.9565	3.3±1.0
