# Supplementary material for: Single-Cell Genetic Analysis Using Automated Microfluidics to Resolve Somatic Mosaicism
Source: PLoS One. 2015 Aug 24;10(8):e0135007. doi: 10.1371/journal.pone.0135007 (PMC4547741; doi:10.1371/journal.pone.0135007)
Supplement: S2 Table — A summary of the sequencing datasets produced and analyzed, including the NCBI SRA accessions. (XLSX) [file pone.0135007.s008.xlsx]

## Sheet: Sheet1
Supplementary Table 2 - Sample Accessions for Single-Cell Whole Genome and Whole Exome Sequencing
Previoiusly published and publically available datasets
Sample	SRA Accession
SK-BR-3 Cell 1 (SK1)	SRR504589
SK-BR-3 gDNA (SKP)	SRR504599
	UCSC uuid
G15512.HCC1954.1	6d8044f7-3f63-487c-9191-adfeed4e74d3
G15512.HCC1954_BL.1	34c9ff85-c2f8-45dc-b4aa-fba05748e355
Whole genome sequence generated in this study
Sample	SRA Accession
GM12752-Cell-1	PRJNA287813
GM12752-Cell-2	PRJNA287813
GM12752-Cell-3	PRJNA287813
GM12752-Cell-4	PRJNA287813
GM12752-Cell-5	PRJNA287813
GM12752-gDNA-1	PRJNA287813
GM12752-gDNA-2	PRJNA287813
CRL-2338-Cell-1	PRJNA287813
CRL-2338-Cell-2	PRJNA287813
CRL-2338-Cell-3	PRJNA287813
CRL-2339-Cell-1	PRJNA287813
CRL-2339-Cell-2	PRJNA287813
CRL-2339-Cell-3	PRJNA287813
CRL-2338-gDNA	PRJNA287813
CRL-2339-gDNA	PRJNA287813
Whole exome sequence generated in this study
Sample	SRA Accession
2339G7-DNA-Exome	PRJNA287813
2339H7-DNA-Exome	PRJNA287813
2338A1-DNA-Exome	PRJNA287813
2338A2-DNA-Exome	PRJNA287813
2338A10-Exome	PRJNA287813
2338A12-Exome	PRJNA287813
2338A5-Exome	PRJNA287813
2338B10-Exome	PRJNA287813
2338B11-Exome	PRJNA287813
2338B1-Exome	PRJNA287813
2338B7-Exome	PRJNA287813
2338B9-Exome	PRJNA287813
2338C10-Exome	PRJNA287813
2338C11-Exome	PRJNA287813
2338C12-Exome	PRJNA287813
2338C2-Exome	PRJNA287813
2338C4-Exome	PRJNA287813
2338C6-Exome	PRJNA287813
2338C9-Exome	PRJNA287813
2338D10-Exome	PRJNA287813
2338D11-Exome	PRJNA287813
2338D12-Exome	PRJNA287813
2338D1-Exome	PRJNA287813
2338D3-Exome	PRJNA287813
2338D4-Exome	PRJNA287813
2338D6-Exome	PRJNA287813
2338D8-Exome	PRJNA287813
2338E11-Exome	PRJNA287813
2338E1-Exome	PRJNA287813
2338E2-Exome	PRJNA287813
2338E3-Exome	PRJNA287813
2338E6-Exome	PRJNA287813
2338E7-Exome	PRJNA287813
2338E8-Exome	PRJNA287813
2338F10-Exome	PRJNA287813
2338F12-Exome	PRJNA287813
2338F1-Exome	PRJNA287813
2338F2-Exome	PRJNA287813
2338F4-Exome	PRJNA287813
2338F6-Exome	PRJNA287813
2338F7-Exome	PRJNA287813
2338F8-Exome	PRJNA287813
2338G10-Exome	PRJNA287813
2338G11-Exome	PRJNA287813
2338G1-Exome	PRJNA287813
2338G2-Exome	PRJNA287813
2338G5-Exome	PRJNA287813
2338H10-Exome	PRJNA287813
2338H11-Exome	PRJNA287813
2338H1-Exome	PRJNA287813
2338H3-Exome	PRJNA287813
2338H7-Exome	PRJNA287813
2338H8-Exome	PRJNA287813
2338H9-Exome	PRJNA287813
2339A10-Exome	PRJNA287813
2339A1-Exome	PRJNA287813
2339A2-Exome	PRJNA287813
2339A3-Exome	PRJNA287813
2339A4-Exome	PRJNA287813
2339A5-Exome	PRJNA287813
2339A6-Exome	PRJNA287813
2339A8-Exome	PRJNA287813
2339A9-Exome	PRJNA287813
2339B10-Exome	PRJNA287813
2339B3-Exome	PRJNA287813
2339B4-Exome	PRJNA287813
2339B5-Exome	PRJNA287813
2339B6-Exome	PRJNA287813
2339B7-Exome	PRJNA287813
2339B8-Exome	PRJNA287813
2339C10-Exome	PRJNA287813
2339C1-Exome	PRJNA287813
2339C2-Exome	PRJNA287813
2339C3-Exome	PRJNA287813
2339C4-Exome	PRJNA287813
2339C6-Exome	PRJNA287813
2339D2-Exome	PRJNA287813
2339D3-Exome	PRJNA287813
2339D4-Exome	PRJNA287813
2339D5-Exome	PRJNA287813
2339D7-Exome	PRJNA287813
2339D9-Exome	PRJNA287813
2339E10-Exome	PRJNA287813
2339E1-Exome	PRJNA287813
2339E2-Exome	PRJNA287813
2339E4-Exome	PRJNA287813
2339E5-Exome	PRJNA287813
2339E7-Exome	PRJNA287813
2339E8-Exome	PRJNA287813
2339E9-Exome	PRJNA287813
2339F1-Exome	PRJNA287813
2339F2-Exome	PRJNA287813
2339F3-Exome	PRJNA287813
2339F4-Exome	PRJNA287813
2339F5-Exome	PRJNA287813
2339F7-Exome	PRJNA287813
2339F8-Exome	PRJNA287813
2339F9-Exome	PRJNA287813
2339G1-Exome	PRJNA287813
2339G4-Exome	PRJNA287813
2339G8-Exome	PRJNA287813
2339H4-Exome	PRJNA287813
2339H5-Exome	PRJNA287813
2339H8-Exome	PRJNA287813
