# Supplementary material for: Single-Cell Genetic Analysis Using Automated Microfluidics to Resolve Somatic Mosaicism
Source: PLoS One. 2015 Aug 24;10(8):e0135007. doi: 10.1371/journal.pone.0135007 (PMC4547741; doi:10.1371/journal.pone.0135007)
Supplement: S3 Table — A summary of the observed and predicted SNV FDRs and the associated probabilities of a given variant being false for this study. (XLSX) [file pone.0135007.s009.xlsx]

## Sheet: Sheet1
Supplementary Table 3 - SNV FDR and Probabilities of Observing False Variants
Cell number	FDR	Observed	Predicted	P(i) * S
1	4.10968e-06	0.000353871	0.000406694	9668.31
2	3.21664e-07	1.38487e-05	8.18981e-08	1.94696
3	1.8411e-07	5.28438e-06	1.08826e-11	0.000258712
4	2.6241e-07	5.64882e-06	1.07338e-15	2.55174e-08
5	2.85688e-07	4.91994e-06	8.38143e-20	1.99251e-12
6	2.66642e-07	3.82662e-06	5.3964e-24	1.28288e-16
7	1.92575e-07	2.36886e-06	2.94645e-28	7.00456e-21
8	1.35437e-07	1.45776e-06	1.39254e-32	3.31046e-25
9	1.14275e-07	1.09332e-06	5.78648e-37	1.37562e-29
10	2.53945e-07	2.18664e-06	2.14026e-41	5.08802e-34
