# Supplementary material for: Single-Cell Genetic Analysis Using Automated Microfluidics to Resolve Somatic Mosaicism
Source: PLoS One. 2015 Aug 24;10(8):e0135007. doi: 10.1371/journal.pone.0135007 (PMC4547741; doi:10.1371/journal.pone.0135007)
Supplement: S4 Table — A summary of the mutations identified in CRL2338/HCC1954 cells as well as the mutations previously identified using bulk genomic DNA from canSAR. Also included are mutations previously identified across cancer types (cancer5000). (XLSX) [file pone.0135007.s010.xlsx]

## Sheet: Sheet1
Supplementary Table 4 - Mutations identified from CRL2338/HCC1954 single-cells
Shown is each variant detected in the CRL2338/HCC1954 cells as well as mutations previously identified in the same cell line form bulk genomic DNA (canSAR and cancer5000 datasets)
Chr	Pos	Gene ID	canSAR	cancer5000	REF	ALT
chr1	6409885				T	C
chr1	11907483	NPPA	c.137A>T		T	A
chr1	12921576				C	T
chr1	12942113				C	T
chr1	13219066				T	C
chr1	16903882	NBPF1		NBPF1	T	C
chr1	19181082				A	C
chr1	21031210	KIF17	c.853G>C		C	G
chr1	35226963				C	T
chr1	36226206	CLSPN	c.1316A>G		T	C
chr1	50460771	AGBL4	c.254C>A		T	G
chr1	65146993	CACHD1	c.3306C>T		C	T
chr1	89448841				T	C
chr1	89448868				A	T
chr1	89449237				T	A
chr1	97839164	DPYD	c.2011T>G		A	C
chr1	117944954				T	A
chr1	121129557				T	C
chr1	145567755	ANKRD35	c.3005G>A		G	A
chr1	146494510				T	C
chr1	147090891				C	T
chr1	147955197	PPIAL4A	c.148G>T		C	A
chr1	148004749				C	T
chr1	148004781				T	C
chr1	148015634				T	C
chr1	148591237	NBPF15	c.1302A>C		A	C
chr1	149878256				C	A
chr1	150199123				G	T
chr1	152127481	RPTN	c.2094T>C		A	G
chr1	152185882				G	A
chr1	152278049	FLG		FLG	A	C
chr1	152749091				C	T
chr1	153066072				T	C
chr1	153782668	GATAD2B	c.1767C>T		G	A
chr1	158725080				C	T
chr1	172628551				C	T
chr1	175054548				C	T
chr1	178427204				T	C
chr1	184764067				C	G
chr1	186276292	PRG4	c.1435C>A		G	A
chr1	196461470	KCNT2	c.97G>A		C	T
chr1	200377254	ZNF281	c.1580T>C		A	G
chr1	201180570				A	G
chr1	205308335				G	A
chr1	207700165				T	C
chr1	207737312				T	C
chr1	208272313				A	C
chr1	220154768				C	T
chr1	225534348				G	A
chr1	232650867				C	T
chr1	233514934				G	A
chr1	237958598	RYR2	c.13917C>G		C	G
chr1	248512498				A	G
chr2	24929534				G	A
chr2	39008823				A	C
chr2	46609200				C	A
chr2	51255121				G	A
chr2	97017734				T	C
chr2	97757244	FAHD2B	c.200C>T		G	A
chr2	101611968				A	C
chr2	102781651				C	A
chr2	103324926	SLC9A2	c.2417G>A		G	A
chr2	108488642	RGPD4	c.4182T>C		T	C
chr2	113127775				G	C
chr2	120194770	TMEM37	c.327C>T		C	T
chr2	120404570				C	T
chr2	132021446				C	T
chr2	141986766				A	C
chr2	173333988	ITGA6	c.523T>G		T	G
chr2	179419223				G	C
chr2	197184321				C	T
chr2	203651489				G	T
chr2	206305364				C	A
chr3	9476517				C	T
chr3	43074309				G	T
chr3	43389767				G	T
chr3	51908182				T	C
chr3	62423864	CADPS	c.3575A>G		T	C
chr3	75786264				G	T
chr3	75786352				G	A
chr3	130287236				C	T
chr3	132319326				C	T
chr3	138738915				G	T
chr3	141161776	ZBTB38	c.546G>T		G	T
chr3	151093914				T	C
chr3	178952085	PIK3CA	c.3140A>G	PIK3CA	A	G
chr3	186507790	RFC4	c.1060A>T		T	A
chr3	195400728				A	G
chr3	195509603				T	C
chr3	195511788				G	A
chr3	195513031				A	G
chr3	197880164				G	A
chr4	46994878				C	T
chr4	48559517				G	T
chr4	88535516				G	C
chr4	88535881				T	C
chr4	95212185				A	G
chr4	113360967				G	T
chr4	178352805				C	T
chr5	453567				G	A
chr5	840506				C	T
chr5	1814783				T	C
chr5	36227627				C	T
chr5	71490955				C	A
chr5	79025503				C	T
chr5	85589049				A	G
chr5	94030818				G	T
chr5	96332163	LNPEP	c.1477A>G		A	G
chr5	112178289				G	A
chr5	114860458	FEM1C	c.1300G>A		C	T
chr5	114860475	FEM1C	c.1300G>A		C	T
chr5	114860559	FEM1C	c.1300G>A		C	T
chr5	140554117				C	T
chr5	140559493				C	T
chr5	140559572				T	C
chr5	140563658				A	G
chr5	140567608				C	T
chr5	145442018	SH3RF2	c.1944C>T		C	T
chr5	148408101	SH3TC2	c.2053C>T		A	G
chr6	1612234				G	T
chr6	2693021	MYLK4	c.232G>T		C	A
chr6	12749776				T	C
chr6	17602826				G	T
chr6	17602839				C	T
chr6	17602863				C	T
chr6	17602895				A	G
chr6	17602910				G	A
chr6	43589395				G	T
chr6	83892687				C	A
chr6	149918705				C	T
chr6	165703378	C6orf118	c.1299A>G		T	C
chr6	166579197				C	T
chr7	2404028				C	T
chr7	6621822	ZDHHC4	c.310C>T		C	T
chr7	82435033	PCLO	c.13481A>G		C	T
chr7	82532014	PCLO	c.13481A>G		T	C
chr7	83739848	SEMA3A	c.391G>A		C	T
chr7	100639160				C	T
chr7	100641745				G	A
chr7	128485126	FLNC	c.3607C>T		C	T
chr7	136700941				C	A
chr7	142028355				A	G
chr8	7272594				A	G
chr8	10467395	RP1L1	c.4213G>A		C	T
chr8	22972212				C	G
chr8	29927462				C	A
chr8	75926326	CRISPLD1	c.615T>A		T	A
chr8	82395334	FABP4	c.69A>C		T	G
chr8	101083610	RGS22	c.581T>C		A	G
chr8	110457568				G	A
chr8	110563094				G	C
chr8	133141794	KCNQ3	c.2334G>C		C	G
chr8	133816880	PHF20L1	c.664C>T		C	T
chr9	116911				C	G
chr9	21384799	IFNA2	c.530C>T		G	A
chr9	33385690				G	T
chr9	33385698				A	G
chr9	34834937				A	G
chr9	43624891				G	T
chr9	67968855				A	G
chr9	104324193	RNF20	c.1310A>G		A	G
chr9	109689499				A	C
chr9	111625114				A	C
chr9	117838696				G	T
chr9	119188273	ASTN2	c.3724G>C		C	G
chr9	131379956	SPTAN1	c.5380C>T		C	T
chr9	139820217	TRAF2	c.1370A>T		A	T
chr10	26789980				A	C
chr10	37422905	ANKRD30A	c.511C>G		C	G
chr10	51465783				T	C
chr10	101502946	CUTC	c.230C>T		C	T
chr10	101646368				C	A
chr10	102295660				G	T
chr10	112696542				G	C
chr10	124336084				T	C
chr10	124336097				T	C
chr10	129905058	MKI67	c.5046G>T		C	A
chr10	133608122				G	T
chr10	135439469				C	T
chr11	1643183				G	A
chr11	1643192				G	T
chr11	1643225				G	A
chr11	4703153				A	T
chr11	4976768				C	T
chr11	5809840				G	A
chr11	45986887				G	T
chr11	48387900				G	A
chr11	48387960				T	C
chr11	49186293				C	T
chr11	49186320				G	C
chr11	56185327				T	C
chr11	58605778	GLYATL2	c.142G>T		C	A
chr11	66392701				C	A
chr11	74978732	ARRB1	c.1085C>G		G	C
chr11	89603950	TRIM64B	c.1189C>T		G	A
chr11	94261255				C	G
chr11	112100947	PTS	c.152C>T		T	C
chr12	11244745				T	C
chr12	11506303				G	T
chr12	52312964				A	G
chr12	64041124				A	G
chr12	112676987				A	C
chr12	112688167				A	C
chr12	122079518	ORAI1	c.881A>G		A	G
chr12	122826085	CLIP1	c.1633C>T		G	A
chr13	23939403	SACS		SACS	T	A
chr13	53282782				T	C
chr13	72063262	DACH1	c.1595C>T		G	A
chr13	76334882				G	A
chr13	101264696				T	C
chr14	23243571	SLC7A7	c.1237C>T		G	A
chr14	35182630	CFL2	c.141A>G		T	C
chr14	50799126				G	C
chr14	61186690	SIX4	c.1337G>A		C	T
chr14	62014550	PRKCH	c.1851C>T		C	T
chr14	63784405				G	A
chr14	68233121	ZFYVE26	c.1078A>C		C	T
chr14	74179765				A	C
chr14	79181317				G	T
chr14	92278844	TC2N	c.113A>G		T	C
chr14	92537397				T	C
chr14	93685561				G	T
chr15	22489966				A	C
chr15	22489988				G	A
chr15	22490019				T	C
chr15	22742676				A	C
chr15	23685010				C	T
chr15	23685022				A	G
chr15	23685106				G	A
chr15	23685148				G	A
chr15	23685169				G	A
chr15	23811328	MKRN3	c.113A>G		G	A
chr15	28632806				C	T
chr15	40914465				C	A
chr15	42111476	MAPKBP1	c.2324C>T		C	T
chr15	55710665				C	A
chr15	75042442	CYP1A2	c.363G>A		G	A
chr15	78207569				G	A
chr15	86287035				A	C
chr15	89399510				G	A
chr15	90145206				A	C
chr16	67688				G	C
chr16	49315213	CBLN1	c.164T>G		A	C
chr16	57507464				A	T
chr16	58314598				C	T
chr16	70182390				T	G
chr16	70563087				C	G
chr16	72829426	ZFHX3		ZFHX3	C	T
chr16	74447537				C	T
chr16	75563746				T	G
chr16	77334250				T	A
chr16	81116118				C	T
chr16	89299200				C	A
chr16	89299227				C	T
chr16	89299496				C	G
chr17	2965978				A	G
chr17	5353699				A	C
chr17	7245790	ACAP1	c.341A>G		A	G
chr17	7578442	TP53	c.209A>G	TP53	T	C
chr17	11461164	SHISA6	c.1142C>T		C	T
chr17	36339584				G	T
chr17	39553682				A	G
chr17	39998267	KLHL10	c.387C>T		C	T
chr17	40689561	NAGLU	c.529C>T		C	T
chr17	41059546	G6PC	c.347C>T		C	T
chr17	42552212				G	T
chr17	46847196				G	T
chr17	47921435	TAC4	c.208C>T		G	A
chr17	54912452	DGKE	c.296T>G		T	G
chr17	58504171	C17orf64	c.422A>T		A	T
chr17	67187376	ABCA10	c.1952C>T		G	A
chr17	71027808	SLC39A11	c.193G>A		C	T
chr17	74540529				G	C
chr18	5891765				T	G
chr18	11619553				T	C
chr18	13681832				C	T
chr18	18534948				G	C
chr18	21660791				C	A
chr18	34238049				T	C
chr18	63489389				A	C
chr19	6820712				G	A
chr19	7019417				C	T
chr19	9075346				T	A
chr19	10923032				G	A
chr19	12866976				G	A
chr19	16614154				C	G
chr19	35451839				G	A
chr19	35863028				T	C
chr19	36336437				T	C
chr19	40411905	FCGBP	c.3723C>T		G	A
chr19	41387656				A	T
chr19	43244473				C	A
chr19	45375157				G	C
chr19	46215406				G	A
chr19	47181686				G	A
chr19	57036436	ZNF471		ZNF471	G	T
chr19	57061438				C	A
chr19	57176820				C	A
chr20	26061967				G	T
chr20	29652219				G	C
chr20	31473396	EFCAB8	c.517G>A		G	A
chr20	39802813				G	A
chr20	57244493				G	A
chr21	10909712				C	T
chr21	31538692				C	T
chr21	34542059				G	C
chr21	38117410	SIM2	c.1549A>T		A	T
chr21	42551425				C	G
chr22	23243367				T	C
chr22	43213807	ARFGAP3	c.869A>G		T	C
chrX	31697701				C	A
chrX	51075841				A	G
chrX	53652844				G	A
chrX	135430483				T	C
chrX	135961281				T	C
chrX	139865960				C	A
chrX	140993695				G	T
chrX	140993703				C	G
chrX	140993913				C	G
chrX	140994074				T	C
chrX	140994087				C	A
chrX	140994116				C	G
chrX	150908120	CNGA2	c.652+4A>T		G	A
